# Supplementary material for: Does Domestication Cause Changes in Growth Reaction Norms? A Study of Farmed, Wild and Hybrid Atlantic Salmon Families Exposed to Environmental Stress
Source: PLoS One. 2013 Jan 31;8(1):e54469. doi: 10.1371/journal.pone.0054469 (PMC3561353; doi:10.1371/journal.pone.0054469)
Supplement: Table S1 — Family design and parental origin of Salmo sala r L. families used in the experiment. (XLS) [file pone.0054469.s001.xls]

## Sheet: Table S1
	Table S1: Family design and parental origin of Salmo salar L. families used in the experiment.
			Female		Male
	Group	Family	Individual	Stock	Individual	Stock
	Farm	1	1	Mowi	11	Mowi
		3	2	Mowi	12	Mowi
		5	3	Mowi	13	Mowi
		7	4	Mowi	14	Mowi
		9	5	Mowi	15	Mowi
		11	6	Mowi	16	Mowi
		13	7	Mowi	17	Mowi
		15	8	Mowi	18	Mowi
		17	9	Mowi	19	Mowi
		19	10	Mowi	20	Mowi
	Hybrid	2	1	Mowi	27	Etne
		4	2	Mowi	27	Etne
		6	3	Mowi	41	Etne
		8	4	Mowi	41	Etne
		10	5	Mowi	40	Etne
		12	6	Mowi	36	Etne
		14	7	Mowi	38	Etne
		18	9	Mowi	28	Etne
		20	10	Mowi	35	Etne
	Wild	21	33	Etne	35	Etne
		22	21	Etne	35	Etne
		23	31	Etne	40	Etne
		24	34	Etne	40	Etne
		25	29	Etne	27	Etne
		26	32	Etne	38	Etne
		27	24	Etne	28	Etne
		28	22	Etne	23	Etne
		29	30	Etne	41	Etne
		30	25	Etne	36	Etne
