# Supplementary material for: Does Domestication Cause Changes in Growth Reaction Norms? A Study of Farmed, Wild and Hybrid Atlantic Salmon Families Exposed to Environmental Stress
Source: PLoS One. 2013 Jan 31;8(1):e54469. doi: 10.1371/journal.pone.0054469 (PMC3561353; doi:10.1371/journal.pone.0054469)
Supplement: Table S3 — DIC comparisons of the animal model implemented by MCMCglmm. (XLS) [file pone.0054469.s003.xls]

## Sheet: Table S3
	Table S3: DIC comparisons of the animal model implemented by MCMCglmm
	Treatment	Group	Response	Random effects		DIC	∆DIC
	Control	Farm	Weight (log)	Animal		-415.487	0
				Animal + Tank		-412.449	3.0378
		Hybrid	Weight (log)	Animal + Tank		-214.283	0
				Animal		-213.906	0.3768
		Wild	Weight (log)	Animal + Tank		-244.39	0
				Animal		-229.456	14.9339
	Stress	Farm	Weight (log)	Animal + Tank		-367.544	0
				Animal		-368.061	-0.5174
		Hybrid	Weight (log)	Animal + Tank		-360.231	0
				Animal		-334.575	25.6555
		Wild	Weight (log)	Animal + Tank		-372.394	0
				Animal		-324.6	47.7948
	The animal models were fitted using the MCMCglmm function in the MCMCglmm package (R ver., 2.15.2)
	Model selection was performed based upon the Deviance Information Criterion (DIC), and by the
	principle of parsimony the simplest model that performed best were selected (illustrated by bold font).
	Animal; breeding value (additive genetic merit of an individual).
