# Supplementary material for: Does Domestication Cause Changes in Growth Reaction Norms? A Study of Farmed, Wild and Hybrid Atlantic Salmon Families Exposed to Environmental Stress
Source: PLoS One. 2013 Jan 31;8(1):e54469. doi: 10.1371/journal.pone.0054469 (PMC3561353; doi:10.1371/journal.pone.0054469)
Supplement: Table S4 — Family growth measurements of Salmo salar L. of wild, hybrid and farmed origin in all tanks. (XLS) [file pone.0054469.s004.xls]

## Sheet: Table S4
	Table S4: Family growth measurements of Salmo salar L. of wild, hybrid and farmed origin in all tanks.
			Tank 1 - Control							Tank 2 - Control							Tank 3 - Stress							Tank 4 - Stress
	Group	Family	n	Mean K ± SD	Range	Mean L (cm) ± SD	Range	Mean W (g) ± SD	Range	n	Mean K ± SD	Range	Mean L (cm) ± SD	Range	Mean W (g) ± SD	Range	n	Mean K ± SD	Range	Mean L (cm) ± SD	Range	Mean W (g) ± SD	Range	n	Mean K ± SD	Range	Mean L (cm) ± SD	Range	Mean W (g) ± SD	Range
	Farm	1	19	1.37 ± 0.05	1.28 - 1.45	14.29 ± 1.05	11.40 - 16.00	40.47 ± 7.81	21 - 54	21	1.33 ± 0.03	1.28 - 1.41	13.99 ± 1.08	11.60 - 15.30	37.05 ± 7.93	20 - 48	16	1.30 ± 0.04	1.22 - 1.37	13.25 ± 0.61	12.00 - 14.40	30.44 ± 4.18	21 - 38	14	1.34 ± 0.05	1.27 - 1.41	13.54 ± 0.77	11.60 - 14.50	33.36 ± 4.70	22 - 40
		3	23	1.37 ± 0.05	1.25 - 1.51	13.39 ± 1.25	9.00 - 14.90	33.70 ± 8.48	10 - 48	16	1.36 ± 0.04	1.28 - 1.42	13.73 ± 0.87	11.90 - 15.00	35.75 ± 7.15	23 - 48	14	1.31 ± 0.04	1.25 - 1.37	13.02 ± 0.48	11.70 - 13.60	29.07 ± 3.36	20 - 33	12	1.31 ± 0.05	1.21 - 1.38	13.04 ± 0.84	11.40 - 14.40	29.33 ± 5.79	19 - 40
		5	14	1.30 ± 0.06	1.17 - 1.39	13.29 ± 1.57	9.50 - 15.10	31.93 ± 10.06	10 - 48	13	1.26 ± 0.04	1.17 - 1.30	14.04 ± 1.63	9.30 - 15.80	36.00 ± 9.59	10 - 46	11	1.25 ± 0.33	1.19 - 1.28	13.01 ± 0.36	12.10 - 13.40	27.45 ± 2.54	21 - 30	13	1.28 ± 0.05	1.14 - 1.35	12.80 ± 1.59	7.60 - 13.70	28.15 ± 7.42	5 - 34
		7	18	1.35 ± 0.04	1.28 - 1.41	12.99 ± 1.44	8.60 - 14.20	30.39 ± 8.04	9 - 39	19	1.27 ± 0.03	1.20 - 1.32	13.12 ± 0.93	11.40 - 14.50	29.05 ± 5.96	19 - 39	25	1.23 ± 0.07	1.13 - 1.50	11.89 ± 1.58	6.40 - 14.00	21.72 ± 6.96	3 - 33	19	1.25 ± 0.05	1.15 - 1.37	12.72 ± 0.82	11.00 - 13.80	26.00 ± 5.24	17 - 34
		9	18	1.31 ± 0.04	1.25 - 1.39	13.85 ± 0.92	12.00 - 15.00	35.44 ± 7.22	22 - 46	19	1.27 ± 0.05	1.20 - 1.34	14.19 ± 0.41	13.30 - 15.10	36.47 ± 4.01	29 - 46	16	1.23 ± 0.04	1.14 - 1.27	12.07 ± 1.61	6.30 - 13.20	22.50 ± 5.96	3 - 29	13	1.24 ± 0.06	1.13 - 1.33	12.95 ± 0.44	12.10 - 13.60	27.08 ± 3.35	20 - 32
		11	20	1.37 ± 0.06	1.27 - 1.49	13.69 ± 0.76	11.60 - 14.60	35.40 ± 5.73	21 - 44	13	1.35 ± 0.05	1.29 - 1.45	13.53 ± 1.52	8.70 - 14.70	34.38 ± 8.40	9 - 44	11	1.36 ± 0.05	1.27 - 1.47	12.70 ± 0.98	10.20 - 13.90	28.18 ± 5.55	14 - 34	21	1.32 ± 0.05	1.20 - 1.40	13.09 ± 0.59	12.30 - 14.20	29.81 ± 4.04	24 - 37
		13	17	1.31 ± 0.06	1.23 - 1.41	13.91 ± 0.40	13.10 - 14.70	35.24 ± 3.98	30 - 43	13	1.28 ± 0.04	1.21 - 1.35	14.11 ± 0.87	12.30 - 15.20	36.31 ± 6.00	24 - 44	16	1.25 ± 0.05	1.17 - 1.33	12.95 ± 0.73	11.50 - 14.20	27.38 ± 5.16	19 - 38	17	1.25 ± 0.03	1.18 - 1.28	13.45 ± 0.54	12.40 - 14.60	30.65 ± 3.79	24 - 39
		15	19	1.38 ± 0.06	1.20 - 1.48	12.61 ± 1.77	8.60 - 15.00	29.21 ± 10.78	9 - 47	23	1.38 ± 0.06	1.24 - 1.48	13.46 ± 1.42	8.90 - 15.20	34.87 ± 9.79	9 - 50	24	1.33 ± 0.05	1.25 - 1.45	12.64 ± 1.29	7.50 - 14.00	27.46 ± 6.51	6 - 36	13	1.37 ± 0.06	1.28 - 1.49	12.97 ± 1.15	9.80 - 14.50	30.31 ± 6.65	14 - 39
		17	16	1.40 ± 0.05	1.34 - 1.47	13.62 ± 1.62	8.20 - 15.00	36.56 ± 9.74	8 - 49	15	1.35 ± 0.06	1.22 - 1.46	13.75 ± 2.08	6.90 - 15.60	37.2 ± 11.25	4 - 50	21	1.28 ± 0.08	1.03 - 1.37	12.65 ± 0.88	9.90 - 13.70	26.48 ± 5.53	10 - 34	17	1.33 ± 0.07	1.17 - 1.45	12.06 ± 2.27	6.20 - 14.40	25.71 ± 10.62	3 - 39
		19	23	1.32 ± 0.05	1.15 - 1.41	14.22 ± 0.81	12.40 - 15.70	38.26 ± 6.82	22 - 49	18	1.27 ± 0.03	1.20 - 1.32	14.33 ± 0.80	12.50 - 15.50	37.72 ± 6.13	24 - 48	20	1.23 ± 0.03	1.16 - 1.28	13.18 ± 0.64	12.00 - 14.70	28.35 ± 4.56	21 - 39	16	1.27 ± 0.04	1.19 - 1.35	13.25 ± 0.59	12.10 - 14.00	29.75 ± 3.86	22 - 35
	Hybrid	2	18	1.29 ± 0.06	1.14 - 1.42	11.91 ± 1.75	8.40 - 13.90	23.00 ± 8.19	7 - 33	15	1.25 ± 0.06	1.16 - 1.36	12.16 ± 1.05	9.60 - 13.90	22.87 ± 5.54	12 - 35	18	1.22 ± 0.06	1.11 - 1.32	10.02 ± 1.40	7.70 - 11.80	13.00 ± 5.08	6 - 20	24	1.24 ± 0.04	1.16 - 1.34	10.83 ± 1.55	8.00 - 13.10	16.75 ± 6.85	6 - 29
		4	14	1.27 ± 0.08	1.12 - 1.43	11.87 ± 1.54	9.20 - 14.20	22.14 ± 8.18	11 - 36	18	1.23 ± 0.08	1.00 - 1.39	12.27 ± 1.62	6.70 - 13.80	23.83 ± 7.13	3 - 33	18	1.21 ± 0.04	1.11 - 1.27	11.46 ± 1.13	8.00 - 13.10	18.61 ± 4.88	6 - 28	9	1.23 ± 0.06	1.10 - 1.33	10.94 ± 0.82	9.30 - 12.10	16.33 ± 3.39	10 - 22
		6	15	1.29 ± 0.07	1.13 - 1.42	11.22 ± 1.31	8.90 - 12.80	18.93 ± 6.04	8 - 27	16	1.26 ± 0.06	1.09 - 1.35	11.16 ± 1.66	6.50 - 12.80	18.62 ± 6.48	3 - 28	18	1.20 ± 0.06	1.09 - 1.34	9.86 ± 1.69	6.20 - 12.40	12.50 ± 5.85	3 - 24	15	1.24 ± 0.08	1.13 - 1.39	9.60 ± 1.40	6.60 - 11.90	11.60 ± 4.70	4 - 21
		8	20	1.32 ± 0.05	1.24 - 1.45	11.05 ± 1.73	7.50 - 13.00	19.00 ± 7.53	6 - 28	22	1.27 ± 0.11	1.16 - 1.69	11.84 ± 0.89	10.20 - 13.40	21.41 ± 5.28	14 - 31	27	1.21 ± 0.07	1.10 - 1.42	10.26 ± 1.25	7.70 - 12.40	13.67 ± 5.00	5 - 27	16	1.25 ± 0.05	1.16 - 1.34	10.58 ± 1.25	7.70 - 11.90	15.38 ± 4.60	6 - 21
		10	16	1.26 ± 0.09	0.98 - 1.35	11.96 ± 1.19	9.30 - 13.50	22.19 ± 6.26	10 - 30	25	1.24 ± 0.04	1.14 - 1.31	12.10 ± 1.23	8.40 - 13.80	22.72 ± 6.48	7 - 32	18	1.20 ± 0.05	1.08 - 1.28	10.36 ± 1.22	6.90 - 11.80	13.78 ± 4.25	4 - 21	19	1.23 ± 0.05	1.16 - 1.34	10.94 ± 1.26	7.30 - 12.60	16.74 ± 5.19	5 - 24
		12	17	1.38 ± 0.07	1.20 - 1.50	11.62 ± 1.77	7.90 - 13.90	23.00 ± 9.31	7 - 37	21	1.33 ± 0.05	1.20 - 1.42	11.98 ± 1.50	9.00 - 14.50	23.95 ± 8.73	10 - 39	27	1.31 ± 0.12	0.91 - 1.59	10.66 ± 1.66	6.80 - 13.30	17.00 ± 6.86	3 - 32	25	1.30 ± 0.05	1.18 - 1.41	11.18 ± 1.31	8.50 - 12.70	18.92 ± 5.94	8 - 27
		14	21	1.33 ± 0.06	1.23 - 1.47	11.94 ± 0.91	10.00 - 13.60	22.95 ± 4.85	13 - 33	21	1.31 ± 0.05	1.22 - 1.43	11.89 ± 1.35	9.20 - 14.20	22.81 ± 7.56	10 - 37	16	1.29 ± 0.07	1.18 - 1.47	10.41 ± 1.21	8.40 - 12.20	15.12 ± 5.00	7 - 23	23	1.32 ± 0.08	1.21 - 1.54	11.02 ± 1.15	9.10 - 12.90	18.04 ± 4.81	10 - 26
		18	12	1.33 ± 0.05	1.27 - 1.43	11.13 ± 1.09	9.70 - 12.80	18.92 ± 5.95	12 - 30	21	1.26 ± 0.04	1.14 - 1.31	12.49 ± 1.53	8.00 - 15.00	25.67 ± 8.40	6 - 44	17	1.26 ± 0.06	1.18 - 1.42	11.42 ± 1.07	7.90 - 12.50	19.06 ± 4.13	7 - 24	21	1.25 ± 0.04	1.20 - 1.31	11.59 ± 0.86	9.70 - 12.50	19.86 ± 4.40	11 - 25
		20	29	1.30 ± 0.06	1.16 - 1.41	12.42 ± 1.75	6.30 - 14.40	26.14 ± 8.10	3 - 38	18	1.27 ± 0.06	1.14 - 1.42	13.02 ± 1.21	9.70 - 14.90	28.56 ± 7.00	13 - 42	18	1.26 ± 0.05	1.18 - 1.37	12.72 ± 0.65	11.30 - 14.00	26.06 ± 4.20	17 - 34	22	1.23 ± 0.04	1.15 - 1.33	12.45 ± 1.26	9.00 - 14.40	24.36 ± 6.81	9 - 38
	Wild	21	20	1.32 ± 0.15	1.03 - 1.71	9.82 ± 1.88	5.60 - 12.70	13.60 ± 6.73	3 - 27	21	1.23 ± 0.09	1.06 - 1.41	9.06 ± 0.94	7.70 - 11.50	9.48 ± 3.37	5 - 19	18	1.17 ± 0.09	0.95 - 1.28	8.28 ± 1.07	6.80 - 10.50	7.00 ± 2.83	3 - 12	22	1.19 ± 0.11	0.93 - 1.37	8.31 ± 1.71	6.00 - 12.50	7.96 ± 5.98	2 - 25
		22	26	1.36 ± 0.12	1.10 - 1.66	9.19 ± 1.74	6.70 - 12.80	11.69 ± 7.10	4 - 31	24	1.24 ± 0.09	0.98 - 1.34	9.48 ± 1.66	6.70 - 12.30	11.67 ± 6.20	3 - 25	16	1.23 ± 0.09	1.01 - 1.40	7.96 ± 1.09	6.30 - 11.30	6.50 ± 3.06	3 - 17	24	1.19 ± 0.16	0.64 - 1.46	8.05 ± 1.45	5.40 - 10.60	6.92 ± 3.89	1 - 14
		23	21	1.22 ± 0.07	1.10 - 1.40	8.45 ± 1.03	6.30 - 10.30	7.86 ± 3.10	3 - 14	27	1.18 ± 0.11	0.95 - 1.40	8.51 ± 1.24	6.00 - 11.00	7.78 ± 3.49	3 - 16	18	1.13 ± 0.15	0.98 - 1.54	7.48 ± 1.24	5.60 - 10.00	5.17 ± 2.87	2 - 12	23	1.10 ± 0.21	0.60 - 1.34	7.22 ± 0.89	5.40 - 8.90	4.48 ± 1.95	1 - 9
		24	22	1.30 ± 0.10	1.05 - 1.53	9.12 ± 1.22	6.10 - 11.20	10.36 ± 4.07	3 - 18	22	1.25 ± 0.66	1.16 - 1.42	9.18 ± 1.07	7.00 - 10.70	10.00 ± 3.30	4 - 15	27	1.19 ± 0.10	1.00 - 1.40	8.10 ± 1.22	6.00 - 10.50	6.78 ± 3.14	3 - 14	24	1.19 ± 0.11	0.91 - 1.32	8.40 ± 1.42	6.20 - 11.90	7.67 ± 4.22	3 - 20
		25	27	1.28 ± 0.10	1.13 - 1.61	10.38 ± 1.72	7.20 - 12.90	15.33 ± 6.80	5 - 26	21	1.22 ± 0.07	1.13 - 1.37	10.59 ± 1.44	7.60 - 12.90	15.19 ± 5.90	5 - 27	21	1.20 ± 0.10	1.03 - 1.40	9.28 ± 1.31	7.30 - 11.40	10.14 ± 4.20	4 - 18	19	1.18 ± 0.06	1.06 - 1.28	9.71 ± 1.27	7.60 - 11.60	11.42 ± 4.70	5 - 20
		26	17	1.33 ± 0.07	1.19 - 1.44	9.49 ± 1.46	7.30 - 11.60	12.12 ± 5.25	5 - 20	18	1.28 ± 0.09	1.05 - 1.42	9.41 ± 1.35	7.30 - 11.60	11.44 ± 5.11	5 - 21	21	1.20 ± 0.12	0.88 - 1.48	8.31 ± 1.39	6.10 - 10.40	7.57 ± 3.79	2 - 14	27	1.23 ± 0.10	0.97 - 1.40	8.11 ± 1.39	5.70 - 11.10	7.22 ± 3.82	2 - 17
		27	24	1.26 ± 0.12	0.91 - 1.53	9.28 ± 1.52	6.80 - 11.60	11.04 ± 5.54	3 - 22	20	1.25 ± 0.06	1.16 - 1.37	9.41 ± 1.66	6.90 - 12.10	11.35 ± 5.89	4 - 22	27	1.19 ± 0.08	1.07 - 1.34	8.32 ± 1.10	6.40 - 10.60	7.22 ± 3.09	3 - 16	27	1.18 ± 0.08	1.03 - 1.35	8.11 ± 0.86	5.80 - 10.00	6.52 ± 2.06	2 - 12
		28	16	1.27 ± 0.08	1.19 - 1.52	10.63 ± 1.51	6.90 - 13.00	16.00 ± 6.40	5 - 29	18	1.25 ± 0.06	1.10 - 1.33	10.87 ± 1.83	7.70 - 12.90	17.22 ± 7.50	6 - 27	17	1.22 ± 0.06	1.10 - 1.31	9.97 ± 1.58	7.50 - 12.10	13.06 ± 5.99	5 - 23	20	1.22 ± 0.05	1.12 - 1.32	10.65 ± 1.04	8.40 - 12.00	15.05 ± 3.94	7 - 21
		29	19	1.22 ± 0.09	1.01 - 1.32	8.53 ± 0.83	7.10 - 10.10	7.84 ± 2.52	4 - 13	21	1.20 ± 0.10	1.00 - 1.37	8.81 ± 1.14	6.70 - 10.90	8.67 ± 3.55	3 - 16	23	1.13 ± 0.12	0.93 - 1.33	7.38 ± 0.85	5.90 - 9.00	4.78 ± 1.86	2 - 9	16	1.13 ± 0.10	0.93 - 1.26	7.30 ± 1.23	5.70 - 10.60	4.88 ± 3.18	2 - 15
		30	20	1.29 ± 0.07	1.20 - 1.47	10.78 ± 1.42	8.20 - 13.10	16.90 ± 6.22	7 - 28	21	1.27 ± 0.07	1.09 - 1.41	10.73 ± 1.31	7.90 - 13.00	16.29 ± 5.48	6 - 27	21	1.24 ± 0.05	1.14 - 1.38	9.90 ± 1.27	7.40 - 11.90	12.62 ± 4.67	5 - 21	24	1.26 ± 0.08	1.14 - 1.44	9.34 ± 1.28	7.00 - 11.40	10.75 ± 4.05	4 - 18
	Condition factor (K), length (cm), weight (g), with standard deviations and range.
