# Supplementary material for: Does Domestication Cause Changes in Growth Reaction Norms? A Study of Farmed, Wild and Hybrid Atlantic Salmon Families Exposed to Environmental Stress
Source: PLoS One. 2013 Jan 31;8(1):e54469. doi: 10.1371/journal.pone.0054469 (PMC3561353; doi:10.1371/journal.pone.0054469)
Supplement: Table S5 — Summary of the best fit linear mixed effect models testing for differences in log-weight of wild versus farm salmon, hybrid versus wild salmon and farm versus hybrid salmon. (XLS) [file pone.0054469.s005.xls]

## Sheet: Table S5
	Table S5: Summary of the best fit linear mixed effect models testing for differences in log-weight of wild versus farm salmon, hybrid
	versus wild salmon and farm versus hybrid salmon
			Effects
	Groups	n	Fixed	Random	DFn	DFd	F	Sum Sq	P	Bonferroni P
	Wild vs. Farm	1546	Treatment	2x 2 (co)variance matrix	1	327	136.56	4.3712	<0.0001	0.017
			Type		1	327	156.304	5.0032	<0.0001	0.017
			Interact term		1	327	13.348	0.4273	0.000184882	0.017
	Hybrid vs. Wild	1550	Treatment	2x 2 (co)variance matrix	1	327	115.373	4.2517	<0.0001	0.017
			Type		1	327	52.6218	1.9392	<0.0001	0.017
			Interact term		1	327	3.8161	0.1406	0.0305528	0.017
	Farm vs. Hybrid	1376	Treatment	2x 2 (co)variance matrix	1	327	81.2952	1.98823	<0.0001	0.017
			Type		1	327	108.255	2.64759	<0.0001	0.017
			Interact term		1	327	1.4833	0.03088	0.156248	0.017
	Linear mixed effect model testing for differences in log-weight of wild vs. farm salmon, hybrid vs. wild salmon and farmed vs. hybrid salmon, by re-running
	the final LME model while excluding one of the experimental groups at a time. Multiple comparisons are counteracted for by the Bonferrroni correction,
	giving an adjusted P value of 0.017. Fixed effects: Treatment; Control and Stress. Type; genetic origin (i.e., farmed, hybrid, wild). Interaction term;
	interaction of treatment and type (genetic origin). Random effect: 2 x 2 (co) variance matrix; family related (co) variance matrix across treatments
	(lmer syntax:Treatment|Family). Family; 29 families (10 farm, 9 hybrid, 10 wild). Significant fixed effects are illustrated by bold font.
